# Supplementary material for: Complemented Palindromic Small RNAs First Discovered from SARS Coronavirus
Source: Genes (Basel). 2018 Sep 5;9(9):442. doi: 10.3390/genes9090442 (PMC6162610; doi:10.3390/genes9090442)
Supplement: Supplementary file 1 [file genes-09-00442-s001.zip]

Archive with 2 entries (2 files):
- supp/supplementary1.xlsx
- supp/supplementary2.txt
