# Supplementary material for: Complemented Palindromic Small RNAs First Discovered from SARS Coronavirus
Source: Genes (Basel). 2018 Sep 5;9(9):442. doi: 10.3390/genes9090442 (PMC6162610; doi:10.3390/genes9090442)
Supplement: Supplementary file 1 [file genes-09-00442-s001.zip › supp/supplementary1.xlsx]

## Sheet: invertebrate
sRNA-seq data	Virus	Definition	Viral read	Depth (bp)	Coverage	Proportion
SRR1803378	FJ150422	Drosophila A virus isolate HD, complete genome	3	1	0.0160216	NA
SRR1803381	AF103734	Sindbis-like virus YN87448, complete genome	8	1.07027	0.015789	NA
SRR1803381	FJ150422	Drosophila A virus isolate HD, complete genome	290	3.549	0.518102	NA
SRR1803382	AF014388	Drosophila C virus strain EB, complete genome	17	2.03846	0.0140328	NA
SRR1803382	FJ150422	Drosophila A virus isolate HD, complete genome	817	6.09012	0.674157	NA
SRR1803383	AF473865	Vesicular stomatitis Indiana virus strain 85CLB, complete genome	28	1.68	0.0336172	NA
SRR1803383	FJ150422	Drosophila A virus isolate HD, complete genome	1070	8.10231	0.722014	NA
SRR389184	J02363	Sindbis virus (hrsp and wild-type strains) complete genome	166701	328.12	0.997437	0.0887964
SRR389184	JQ659254	Culex Y virus isolate P1-BS2010 segment A, complete sequence	43048	139.536	0.990423	0.133183
SRR389185	J02363	Sindbis virus (hrsp and wild-type strains) complete genome	20285	43.1812	0.961976	0
SRR389186	J02363	Sindbis virus (hrsp and wild-type strains) complete genome	119168	258.685	0.961121	0.0175439
SRR389187	J02363	Sindbis virus (hrsp and wild-type strains) complete genome	542489	1023.83	0.996838	0.108556
SRR389187	JQ659254	Culex Y virus isolate P1-BS2010 segment A, complete sequence	26946	87.5592	0.97561	0.159744
SRR389187	M91671	Flavivirus cell fusing agent polyprotein gene, complete cds	63508	131.956	0.963908	0.131148
SRR638714	FJ150422	Drosophila A virus isolate HD, complete genome	2125666	9052.81	0.998752	0.0464541
SRR638714	J02428	Vesicular stomatitis Indiana virus, complete genome	290213	545.425	0.999373	0.120596
SRR638715	FJ150422	Drosophila A virus isolate HD, complete genome	1614012	6803.9	0.998543	0.0523425
SRR638715	J02428	Vesicular stomatitis Indiana virus, complete genome	20915	39.2007	0.995341	0.135802
SRR638716	FJ150422	Drosophila A virus isolate HD, complete genome	1395902	5908.24	1	0.0503986
SRR638716	J02428	Vesicular stomatitis Indiana virus, complete genome	216239	406.453	0.998925	0.131713
SRR638717	FJ150422	Drosophila A virus isolate HD, complete genome	2601939	11028.8	0.999168	0.0444552
SRR638717	J02428	Vesicular stomatitis Indiana virus, complete genome	435379	818.246	0.999104	0.10982
SRR638718	FJ150422	Drosophila A virus isolate HD, complete genome	1465991	5913.64	1	0.055552
SRR638718	J02428	Vesicular stomatitis Indiana virus, complete genome	164844	304.877	0.997043	0.0747351
SRR638719	FJ150422	Drosophila A virus isolate HD, complete genome	1374314	5539.55	0.999792	0.0572205
SRR638719	J02428	Vesicular stomatitis Indiana virus, complete genome	266265	497.232	0.999283	0.127522
SRR638720	FJ150422	Drosophila A virus isolate HD, complete genome	2941152	12505.9	0.999584	0.0461836
SRR638720	Z30318	Rift Valley fever virus (RVFV MP12) genomic RNA for molecular markers	526958	877.757	1	0.105632
SRR638721	FJ150422	Drosophila A virus isolate HD, complete genome	1911741	7778.05	0.999168	0.0548544
SRR638721	Z30318	Rift Valley fever virus (RVFV MP12) genomic RNA for molecular markers	211626	323.727	0.999499	0.101669
SRR638722	FJ150422	Drosophila A virus isolate HD, complete genome	2109272	8835.64	0.999168	0.0571446
SRR638722	Z30318	Rift Valley fever virus (RVFV MP12) genomic RNA for molecular markers	313983	517.662	0.99975	0.120884
SRR638723	FJ150422	Drosophila A virus isolate HD, complete genome	3048406	12758.7	0.999376	0.0495155
SRR638723	Z30318	Rift Valley fever virus (RVFV MP12) genomic RNA for molecular markers	330462	550.124	0.999416	0.112731
SRR638724	FJ150422	Drosophila A virus isolate HD, complete genome	2289655	9428.91	0.999792	0.0509447
SRR638724	Z30318	Rift Valley fever virus (RVFV MP12) genomic RNA for molecular markers	344903	567.679	0.999583	0.106251
SRR638725	FJ150422	Drosophila A virus isolate HD, complete genome	3579239	14679.4	0.999792	0.0478874
SRR638725	Z30318	Rift Valley fever virus (RVFV MP12) genomic RNA for molecular markers	417129	689.444	0.999416	0.112897
SRR638726	AF014388	Drosophila C virus strain EB, complete genome	4548524	9308.13	1	0.0937428
SRR638727	AF014388	Drosophila C virus strain EB, complete genome	3184472	6136.47	1	0.0528808
SRR638728	AF014388	Drosophila C virus strain EB, complete genome	5335922	10880	1	0.0873705
SRR638729	AF014388	Drosophila C virus strain EB, complete genome	3980160	8417.74	1	0.0832843
SRR638730	AF014388	Drosophila C virus strain EB, complete genome	529246	1061.79	1	0.13491
SRR638731	AF014388	Drosophila C virus strain EB, complete genome	4070794	8750.27	1	0.0830165
SRR638732	FJ150422	Drosophila A virus isolate HD, complete genome	1355	6.45685	0.918643	NA
SRR638733	AY243312	Vaccinia virus WR, complete genome	73136	15.9647	0.844986	0.0634006
SRR638734	AY243312	Vaccinia virus WR, complete genome	32381	8.21341	0.730026	0.00580271
SRR638735	AY243312	Vaccinia virus WR, complete genome	67829	13.9673	0.834416	0.280587
SRR638736	DQ439815	Vaccinia virus strain DUKE, complete genome	102261	16.4095	0.843764	0.0917553
SRR638737	DQ439815	Vaccinia virus strain DUKE, complete genome	164747	23.5886	0.903551	0.144202
SRR638738	AY243312	Vaccinia virus WR, complete genome	117345	19.539	0.9168	0.12987
51	9
sRNA-seq data	uses NCBI SRA Run accession number of the sRNA-seq data
Virus	uses NCBI GenBank accession number of the virus genome sequence
Viral read	represents the number of reads that can be aligned to this viral sequence using Bowtie software, allowing one mismatch.
Depth (average depth)	is calculated as the total number of nucleotides of the aligned reads divided by the read-covered positions on the reference genome.
Coverage (genome coverage)	represents the proportion of read-covered positions against the genome length.
Proportion(21-nt duplex proportion)	is calculated as the read count of 21 nt siRNA duplexes with 2 nt overhangs divided by the count of viral reads.
