# Supplementary material for: Complemented Palindromic Small RNAs First Discovered from SARS Coronavirus
Source: Genes (Basel). 2018 Sep 5;9(9):442. doi: 10.3390/genes9090442 (PMC6162610; doi:10.3390/genes9090442)
Supplement: Supplementary file 1 [file genes-09-00442-s001.zip › supp/supplementary2.txt]

#Please use Notepad++ to display these sequences.
#Each row corresponds to one orf3b gene sequence.

bat
>JX993987 ATGATGCCAACTACTTTGTATGTTGGCACACGAATTGCTTTGATTACTGTATACCATACAACAGTATCACTGACACTATTGTCCTCACCTCAGGTGATGGAACAAATCAGCCAAAACTTAAAGAAGACTACCAAATTGGTGGTTATTCTGAGGATTGGCATTCAGGTATTAAAGACTATGTAGTAATACATGGCTACTTTACTGAAGTCTATTACCAGTTGGAAACGACACAATTGTCGCCTGAAACTGGTGTTGAAAATGCTACATTCTTCATCTTTAGCAAACTTGTTAAAGCTGTAGACCATGTACAAATACACACAATCGACGGCTCTTCTGGAGTTATAAATCCAGCAATGGATCCAATCTATGATGAGCCGACGACGACTACTAGCGTGCCTTTGTAAGCACAAGAAAGTGAGTACGAACTTATGTACTCATTCGTTTCGGAAGAAACAGGTACGTTAA
>JX993988 ATGATGTCAACTACTTTGTTTGCTGGCATACACACAACTATGACTACTGTATACCATATAACAGTGTCACAGATACAATAGTCGTCACTGCAGGTGACGGCATTTCAACACCAAAACTCAAAGAAGACTACCAAATTGGCGGTTATTCTGAGGATTGGCACTCAGGTGTTAAAGACTATGTCGTTGTACATGGCTATTTCACTGAAGTTTATTACCAGCTTGAGTCTACACAAATTACTACAGACACTGGTATAGAAAATGCTACATTCTTCATCTTTAACAAGCTTGTTAAAGATCCACCGAATGTGCAAATACACACAATCGACGGCTCTTCAGGAGTTGTAAATCCAGCAATGGATCCAATTTATGATGAGCCGACGACGACTACTAGCGTGCCTTTGTAAGCACAAGAAAGTGAGTACGAACTTATGTACTCATTCGTTTCGGAAGAGACAGGTACGTTAA
>GQ153539 ATGATGCTAACTATTTTGTATGTTGGCATACTAATAACTATGACTACTGTATACCATACAACAGTGTCACAGATACAGTTGTCATCACCTCAGGTGATGGAACAAATCAGCCAAAACTAAAAGAAGACTATCAAATTGGTGGTTATTCTGAGGATTGGCATTCAGGTGTTAAAGACTATGTAGTAATATATGGCTATTTCACCGAAGTTTATTACCAGCTTGAATCGACTCAATTGTCGACTGATACTGGTGCTGAAAATGCTACATTCTTCATCTATAGCAAGCTTGTTAAAGATGTAGATCATGTGCAAATACACACAATCGACGGCTCTTCAGGAGTTGTAAATCCAGCAATGGATCCAATTTATGATGAGCCGACGACGACTACTAGCGTGCCTTTGTAAGCACAAGAAAGTGAGTACGAACTTATGTACTCATTCGTTTCGGAAGAGACAGGTACGTTAA
>GQ153540 ATGATGCTAACTATTTTGTATGTTGGCATACTAATAACTATGACTACTGTATACCATACAACAGTGTCACAGATACAGTTGTCATCACCTCAAGTGATGGAACAAATCAGCCAAAACTAAAAGAAGACTATCAAATTGGTGGTTATTCTGAGGATTGGCATTCAGGTGTTAAAGACTATGTAGTAATATATGGCTATTTCACCGAAGTTTATTACCAGCTTGAATCGACTCAATTGTCGACTGATACTGGTGCTGAAAATGCTACATTCTTCATCTATAGCAAGCTTGTTAAAGATGTAGATCATGTGCAAATACACACAATCGACGGCTCTTCAGGAGTTGTAAATCCAGCAATGGATCCAATTTATGATGAGCCGACGACGACTACTAGCGTGCCTTTGTAAGCACAAGAAAGTGAGTACGAACTTATGTACTCATTCGTTTCGGAAGAGACAGGTACGTTAA
>GQ153541 ATGATGCTAACTATTTTGTATGTTGGCATACTAATAACTATGACTACTGTATACCATACAACAGTGTCACAGATACAGTTGTCATCACCTCAGGTGATGGAACAAATCAGCCAAAACTAAAAGAAGACTATCAAATTGGTGGTTATTCTGAGGATTGGCATTCAGGTGTTAAAGACTATGTAGTAATATATGGCTATTTCACCGAAGTTTATTACCAGCTTGAATCGACTCAATTGTCGACTGATACTGGTGCTGAAAATGCTACATTCTTCATCTATAGCAAGCTTGTTAAAGATGTAGATCATGTGCAAATACACACAATCGACGGCTCTTCAGGAGTTGTAAATCCAGCAATGGATCCAATTTATGATGAGCCGACGACGACTACTAGCGTGCCTTTGTAAGCACAAGAAAGTGAGTACGAACTTATGTACTCATTCGTTTCGGAAGAGACAGGTACGTTAA
>GQ153542 ATGATGCTAACTATTTTGTATGTTGGCACACTAATAACTATGATTACTGTATACCATACAACAGTGTCACAGATACAGTTGTCATCACCTCAGGTGATGGAACAAATCAGCCAAAACTAAAAGAAGACTATCAAATTGGTGGTTATTCTGAGGATTGGCATTCAGGTGTTAAAGACTATGTAGTAATACATGGCTATTCCACCGAAGTTTATTACCAGCTTGAATCGACTCAATTGTCGACTGAGACTGGTGCTGAAAATGCTACATTCTTCATCTATAGCAAGCTTGTTAAAGATGTAGATCATGTGCAAATACACACAATCGACGGCTCTTCAGGAGTTGTAAATCCAGCAATGGATCCAATTTATGATGAGCCGACGACGACTACTAGCGTGCCTTTGTAAGCACAAGAAAGTGAGTACGAACTTATGTACTCATTCGTTTCGGAAGAGACAGGTACGTTAA
>GQ153543 ATGATGCTAACTATTTTGTATGTTGGCACACTAATAACTATGATTACTGTATACCATACAACAGTGTCACAGATACAGTTGTCATCACCTCAGGTGATGGAACAAATCAGCCAAAACTAAAAGAAGACTATCAAATTGGTGGTTATTCTGAGGATTGGCATTCAGGTGTTAAAGACTATGTAGTAATACATGGCTATTCCACCGAAGTTTATTACCAGCTTGAATCGACTCAATTGTCGACTGAGACTGGTGCTGAAAATGCTACATTCTTCATCTATAGCAAGCTTGTTAAAGATGTAGATCATGTGCAAATACACACAATCGACGGCTCTTCAGGAGTTGTAAATCCAGCAATGGATCCAATTTATGATGAGCCGACGACGACTACTAGCGTGCCTTTGTAAGCACAAGAAAGTGAGTACGAACTTATGTACTCATTCGTTTCGGAAGAGACAGGTACGTTAA
>GQ153544 ATGATGCTAACTATTTTGTATGTTGGCATACTAATAACTATGACTACTGTATACCATACAACAGTGTCACAGATACAGTTGTCATCACCTCAGGTGATGGAACAAATCAGCCAAAACTAAAAGAAGACTATCAAATTGGTGGTTATTCTGAGGATTGGCATTCAGGTGTTAAAGACTATGTAGTAATATATGGCTATTTCACCGAAGTTTATTACCAGCTTGAATCGACTCAATTGTCGACTGATACTGGTGCTGAAAATGCTACATTCTTCATCTATAGCAAGCTTGTTAAAGATGTAGATCATGTGCAAATACACACAATCGACGGCTCTTCAGGAGTTGTAAATCCAGCAATGGATCCAATTTATGATGAGCCGACGACGACTACTAGCGTGCCTTTGTAAGCACAAGAAAGTGAGTACGAACTTATGTACTCATTCGTTTCGGAAGAGACAGGTACGTTAA
>GQ153545 ATGATGCTAACTATTTTGTATGTTGGCATACTAATAACTATGACTACTGTATACCATACAACAGTGTCACAGATACAGTTGTCATCACCTCAGGTGATGGAACAAATCAGCCAAAACTAAAAGAAGACTATCAAATTGGTGGTTATTCTGAGGATTGGCATTCAGGTGTTAAAGACTATGTAGTAATATATGGCTATTTCACCGAAGTTTATTACCAGCTTGAATCGACTCAATTGTCGACTGATACTGGTGCTGAAAATGCTACATTCTTCATCTATAGCAAGCTTGTTAAAGATGTAGATCATGTGCAAATACACACAATCGACGGCTCTTCAGGAGTTGTAAATCCAGCAATGGATCCAATTTATGATGAGCCGACGACGACTACTAGCGTGCCTTTGTAAGCACAAGAAAGTGAGTACGAACTTATGTACTCATTCGTTTCGGAAGAGACAGGTACGTTAA
>GQ153546 ATGATGCTAACTATTTTGTATGTTGGCATACTAATAACTATGACTACTGTATACCATACAACAGTGTCACAGATACAGTTGTCATCACCTCAGGTGATGGAACAAATCAGCCAAAACTAAAAGAAGACTATCAAATTGGTGGTTATTCTGAGGATTGGCATTCAGGTGTTAAAGACTATGTAGTAATATATGGCTATTTCACCGAAGTTTATTACCAGCTTGAATCGACTCAATTGTCGACTGATACTGGTGCTGAAAATGCTACATTCTTCATCTATAGCAAGCTTGTTAAAGATGTAGATCATGTGCAAATACACACAATCGACGGCTCTTCAGGAGTTGTAAATCCAGCAATGGATCCAATTTATGATGAGCCGACGACGACTACTAGCGTGCCTTTGTAAGCACAAGAAAGTGAGTACGAACTTATGTACTCATTCGTTTCGGAAGAGACAGGTACGTTAA
>GQ153547 ATGATGCTAACTATTTTGTATGTTGGCATACTAATAACTATGACTACTGTATACCATACAACAGTGTCACAGATACAGTTGTCATCACCTCAGGTGATGGAACAAATCAGCCAAAACTAAAAGAAGACTATCAAATTGGTGGTTATTCTGAGGATTGGCATTCAGGTGTTAAAGACTATGTAGTAATATATGGCTATTTCACCGAAGTTTATTACCAGCTTGAATCGACTCAATTGTCGACTGATACTGGTGCTGAAAATGCTACATTCTTCATCTATAGCAAGCTTGTTAAAGATGTAGATCATGTGCAAATACACACAATCGACGGCTCTTCAGGAGTTGTAAATCCAGCAATGGATCCAATTTATGATGAGCCGACGACGACTACTAGCGTGCCTTTGTAAGCACAAGAAAGTGAGTACGAACTTATGTACTCATTCGTTTCGGAAGAGACAGGTACGTTAA
>GQ153548 ATGATGCTAACTATTTTGTATGTTGGCATACTAATAACTATGACTACTGTATACCATACAACAGTGTCACAGATACAGTTGTCATCACCTCAGGTGATGGAACAAATCAGCCAAAACTAAAAGAAGACTATCAAATTGGTGGTTATTCTGAGGATTGGCATTCAGGTGTTAAAGACTATGTAGTAATATATGGCTATTTCACCGAAGTTTATTACCAGCTTGAATCGACTCAATTGTCGACTGATACTGGTGCTGAAAATGCTACATTCTTCATCTATAGCAAGCTTGTTAAAGATGTAGATCATGTGCAAATACACACAATCGACGGCTCTTCAGGAGTTGTAAATCCAGCAATGGATCCAATTTATGATGAGCCGACGACGACTACTAGCGTGCCTTTGTAAGCACAAGAAAGTGAGTACGAACTTATGTACTCATTCGTTTCGGAAGAGACAGGTACGTTAA
>DQ022305 ATGATGCTAACTATTTTGTATGTTGGCATACTAATAACTATGACTACTGTATACCATACAACAGTGTCACAGATACAGTTGTCATCACCTCAGGTGATGGAACAAATCAGCCAAAACTAAAAGAAGACTATCAAATTGGTGGTTATTCTGAGGATTGGCATTCAGGTGTTAAAGACTATGTAGTAATATATGGCTATTTCACCGAAGTTTATTACCAGCTTGAATCGACTCAATTGTCGACTGATACTGGTGCTGAAAATGCTACATTCTTCATCTATAGCAAGCTTGTTAAAGATGTAGATCATGTGCAAATACACACAATCGACGGCTCTTCAGGAGTTGTAAATCCAGCAATGGATCCAATTTATGATGAGCCGACGACGACTACTAGCGTGCCTTTGTAAGCACAAGAAAGTGAGTACGAACTTATGTACTCATTCGTTTCGGAAGAGACAGGTACGTTAA
>DQ071615 ATGATGCTAACTACTTTGTATGTTGGCACACCAATTGCTTTGACTACTGTATACCATATAACAGTATCACTGACACAATCGTCCTCACCTCAGGTGACGGAACTACCCAACCAAAACTTAAGGAAGATTACCAAATTGGTGGTTATTCTGAGGATTGGCATTCAGGTGTAAAAGACTATGTAGTAATACATGGTTATTTCACCGAAGTTTACTACCAGTTGGAATCGACACAACTGTCGACTGATACTGGTGCTGAAAATGCTACATTCTTCATCTATAGCAAGCTTGTTAAAGATGTAGATCATGTGCAAATACACACAATCGACGGCTCTTCAGGAGTTGTAAATCCAGCAATGGATCCAATTTATGATGAGCCGACGACGACTACTAGCGTGCCTTTGTAAGCACAAGAAAGTGAGTACGAACTTATGTACTCATTCGTTTCGGAAGAAACAGGTACGTTAA
>DQ084199 ATGATGCTAACTATTTTGTATGTTGGCATACTAATAACTATGACTACTGTATACCATACAACAGTGTCACAGATACAGTTGTCATCACCTCAGGTGATGGAACAAATCAGCCAAAACTAAAAGAAGACTATCAAATTGGTGGTTATTCTGAGGATTGGCATTCAGGTGTTAAAGACTATGTAGTAATATATGGCTATTTCACCGAAGTTTATTACCAGCTTGAATCGACTCAATTGTCGACTGATACTGGTGCTGAAAATGCTACATTCTTCATCTATAGCAAGCTTGTTAAAGATGTAGATCATGTGCAAATACACACAATCGACGGCTCTTCAGGAGTTGTAAATCCAGCAATGGATCCAATTTATGATGAGCCGACGACGACTACTAGCGTGCCTTTGTAAGCACAAGAAAGTGAGTACGAACTTATGTACTCATTCGTTTCGGAAGAGACAGGTACGTTAA
>DQ084200 ATGATGCTAACTATTTTGTATGTTGGCATACTAATAACTATGACTACTGTATACCATACAACAGTGTCACAGATACAGTTGTCATCACCTCAGGTGATGGAACAAATCAGCCAAAACTAAAAGAAGACTATCAAATTGGTGGTTATTCTGAGGATTGGCATTCAGGTGTTAAAGACTATGTAGTAATATATGGCTATTTCACCGAAGTTTATTACCAGCTTGAATCGACTCAATTGTCGACTGATACTGGTGCTGAAAATGCTACATTCTTCATCTATAGCAAGCTTGTTAAAGATGTAGATCATGTGCAAATACACACAATCGACGGCTCTTCAGGAGTTGTAAATCCAGCAATGGATCCAATTTATGATGAGCCGACGACGACTACTAGCGTGCCTTTGTAAGCACAAGAAAGTGAGTACGAACTTATGTACTCATTCGTTTCGGAAGAGACAGGTACGTTAA
>DQ412042 ATGATGCCAACTACTTTGTTTGCTGGCATACATATAATTATGACTACTGTATACCATACAACAGTGTCACAGATACAATCGTCGTTACTTCAGGTGACGGCATTTCAACACCAGAACTCAAAGAAGACTACCAAATTGGTGGTTATTCTGAGGATTGGCACTCAGGTGTTAAAGACTATGTCGTTGTACATGGCTATTTCACCGAAGTTCACTACCAGCTTGAGTCTACACAAATTACTACAGACACTGGTATTCAAAACGCTACATTCTTCATCTTTAACAAGCTTGTTAAGGATCCGCCGAATGTGCAAATACACACAATCGACGGCTCTTCAGGAGTTGTAAATCCAGCAATGGACCCAATTTATGATGAGCCGACGACGACTACTAGCGTGCCTTTGTAAGCACAAGAAAGTGAGTACGAACTTATGTACTCATTCGTTTCGGAAGAAACAGGTACGTTAA
>DQ412043 ATGATGCTAACTATTTCGTATGTTGGCACACCAATTGCTTTGACTACTGTATACCATACAACAGTATCACTGACACAATTGTCCTCACGTCAGGTGACGGAACTACTCAGCCAAAACTTAAAGAAGACTACCAAATTGGTGGTTATTCCGAGGATTGGCATTCAGGTGTAAAGGACTATGTAGTAATACATGGTTATTTCACTGAAATCTACTACCAGTTAGAATCGACACAACTATCGACCGACACTGGTGCTGAAAATGCTACATTCTTCATCTATAGCAAGCTTGTTAAAGATGTGGACCATGTACAAATACACACAATCGACGGCTCTTCAGGAGTTGTAAATCCAGCAATGGATCCAATTTATGATGAGCCGACGACGACTACTAGCGTGCCTTTGTAAGCACAAGAAAGTGAGTACGAACTTATGTACTCATTCGTTTCAGAAGAAACAGGTACGTTAA
>DQ648856 ATGATGCCAACTACTTTGTTTGCTGGCATACATATAATTATGACTACTGTATACCATACAACAGTGTCACAGATACAATCGTCGTTACTTCAGGTGACGGCATTTCAACACCAGAACTCAAAGAAGACTACCAAATTGGTGGTTATTCTGAGGATTGGCACTCAGGTGTTAAAGACTATGTCGTTGTACATGGCTATTTCACCGAAGTTCACTACCAGCTTGAGTCTACACAAATTACTACAGACACTGGTATTCAAAACGCTACATTCTTCATCTTTAACAAGCTTGTTAAGGATCCGCCGAATGTGCAAATACACACAATCGACGGCTCTTCAGGAGTTGTAAATCCAGCAATGGACCCAATTTATGATGAGCCGACGACGACTACTAGCGTGCCTTTGTAAGCACAAGAAAGTGAGTACGAACTTATGTACTCATTCGTTTCGGAAGAAACAGGTACGTTAA
>DQ648857 ATGATGCTAACTATTTCGTATGTTGGCACACCAATTGCTTTGACTACTGTATACCATACAACAGTATCACTGACACAATTGTCCTCACGTCAGGTGACGGAACTACTCAGCCAAAACTTAAAGAAGACTACCAAATTGGTGGTTATTCCGAGGATTGGCATTCAGGTGTAAAGGACTATGTAGTAATACATGGTTATTTCACTGAAATCTACTACCAGTTAGAATCGACACAACTATCGACCGACACTGGTGCTGAAAATGCTACATTCTTCATCTATAGCAAGCTTGTTAAAGATGTGGACCATGTACAAATACACACAATCGACGGCTCTTCAGGAGTTGTAAATCCAGCAATGGATCCAATTTATGATGAGCCGACGACGACTACTAGCGTGCCTTTGTAAGCACAAGAAAGTGAGTACGAACTTATGTACTCATTCGTTTCAGAAGAAACAGGTACGTTAA

civet
>AY515512 ATGAAGCCAACTACTTTGTTTGCTGGCACACACATAACTATGACTACTGTATACCATATAACAGTGTCACAGATACAATTGTCGTTACTGAAGGTGACGGCATTTCAACACCAAAACTCAAAGAAGACTACCAAATTGGTGGTTATTCTGAGGATAGGCACTCAGGTGTTAAAGACTATGTCGTTGTACATGGCTATTTCACCGAAGTTTACTACCAGCTTGAGTCTACACAAATTACTACAGACACTGGTATTGAAAATGCTACATTCTTCATCTTTAACAAGCTTGTTAAAGACCCACCGAATGTGCAAATACACACAATCGACGGCTCTTCAGGAGTTGCTAATCCAGCAATGGATCCAATTTATGATGAGCCGACGACGACTACTAGCGTGCCTTTGTAAGCACAAGAAAGTGAGTACGAACTTATGTACTCATTCGTTTCGGAAGAAACAGGTACGTTAA
>AY572034 ATGAAGCCAACTACTTTGTTTGCTGGCACACACATAACTATGACTACTGTATACCATATAACAGTGTCACAGATACAATTGTCGTTACTGAAGGTGACGGCATTTCAACACCAAAACTCAAAGAAGACTACCAAATTGGTGGTTATTCTGAGGATAGGCACTCAGGTGTTAAAGACTATGTCGTTGTACATGGCTATTTCACCGAAGTTTACTACCAGCTTGAGTCTACACAAATTACTACAGACACTGGTATTGAAAATGCTACATTCTTCATCTTTAACAAGCTTGTTAAAGACCCACCGAATGTGCAAATACACACAATCGACGGCTCTTCAGGAGTTGCTAATCCAGCAACGGATCCAATTTATGATGAGCCGACGACGACTACTAGCGTGCCTTTGTAAGCACAAGAAAGTGAGTACGAACTTATGTACTCATTCGTTTCGGAAGAAACAGGTACGTTAA
>AY572035 ATGAAGCCAACTACTTTGTTTGCTGGCACACACATAACTATGACTACTGTATACCATATAACAGTGTCACAGATACAATTGTCGTTACTGAAGGTGACGGCATTTCAACACCAAAACTCAAAGAAGACTACCAAATTGGTGGTTATTCTGAGGATAGGCACTCAGGTGTTAAAGACTATGTCGTTGTACATGGCTATTTCACCGAAGTTTACTACCAGCTTGAGTCTACACAAATTACTACAGACACTGGTATTGAAAATGCTACATTCTTCATCTTTAACAAGCTTGTTAAAGACCCACCGAATGTGCAAATACACACAATCGACGGCTCTTCAGGAGTTGCTAATCCAGCAATGGATCCAATTTATGATGAGCCGACGACGACTACTAGCGTGCCTTTGTAAGCACAAGAAAGTGAGTACGAACTTATGTACTCATTCGTTTCGGAAGAAACAGGTACGTTAA
>AY572038 ATGAAGCCAACTACTTTGTTTGCTGGCACACACATAACTATGACTACTGTATACCATATAACAGTGTCACAGATACAATTGTCGTTACTGAAGGTGACGGCATTTCAACACCAAAACTCAAAGAAGACTACCAAATTGGTGGTTATTCTGAGGATAGGCACTCAGGTGTTAAAGACTATGTCGTTGTACATGGCTATTTCACCGAAGTTTACTACCAGCTTGAGTCTACACAAATTACTACAGACACTGGTATTGAAAATGCTACATTCTTCATCTTTAACAAGCTTGTTAAAGACCCACCGAATGTGCAAATACACACAATCGACGGCTCTTCAGGAGTTGCTAATCCAGCAATGGATCCAATTTATGATGAGCCGACGACGACTACTAGCGTGCCTTTGTAAGCACAAGAAAGTGAGTACGAACTTATGTACTCATTCGTTTCGGAAGAAACAGGTACGTTAA
>AY613948 ATGAAGCCAACTACTTTGTTTGCTGGCACACACATAACTATGACTACTGTATACCATATAACAGTGTCACAGATACAATTGTCGTTACTGAAGGTGACGGCATTTCAACACCAAAACTCAAAGAAGACTACCAAATTGGTGGTTATTCTGAGGATAGGCACTCAGGTGTTAAAGACTATGTCGTTGTACATGGCTATTTCACCGAAGTTTACTACCAGCTTGAGTCTACACAAATTACTACAGACACTGGTATTGAAAATGCTACATTCTTCATCTTTAACAAGCTTGTTAAAGACCCACCGAATGTGCAAATACACACAATCGACGGCTCTTCAGGAGTTGCTAATCCAGCAATGGATCCAATTTATGATGAGCCGACGACGACTACTAGCGTGCCTTTGTAAGCACAAGAAAGTGAGTACGAACTTATGTACTCATTCGTTTCGGAAGAAACAGGTACGTTAA
>AY613949 ATGAAGCCAACTACTTTGTTTGCTGGCACACACATAACTATGACTACTGTATACCATATAACAGTGTCACAGATACAATTGTCGTTACTGAAGGTGACGGCATTTCAACACCAAAACTCAAAGAAGACTACCAAATTGGTGGTTATTCTGAGGATAGGCACTCAGGTGTTAAAGACTATGTCGTTGTACATGGCTATTTCACCGAAGTTTACTACCAGCTTGAGTCTACACAAATTACTACAGACACTGGTATTGAAAATGCTACATTCTTCATCTTTAACAAGCTTGTTAAAGACCCACCGAATGTGCAAATACACACAATCGACGGCTCTTCAGGAGTTGCTAATCCAGCAATGGATCCAATTTATGATGAGCCGACGACGACTACTAGCGTGCCTTTGTAAGCACAAGAAAGTGAGTACGAACTTATGTACTCATTCGTTTCGGAAGAAACAGGTACGTTAA
>AY613950 ATGAAGCCAACTACTTTGTTTGCTGGCACACACATAACTATGACTACTGTATACCATATAACAGTGTCACAGATACAATTGTCGTTACTGAAGGTGACGGCATTTCAACACCAAAACTCAAAGAAGACTACCAAATTGGTGGTTATTCTGAGGATAGGCACTCAGGTGTTAAAGACTATGTCGTTGTACATGGCTATTTCACCGAAGTTTACTACCAGCTTGAGTCTACACAAATTACTACAGACACTGGTATTGAAAATGCTACATTCTTCATCTTTAACAAGCTTGTTAAAGACCCACCGAATGTGCAAATACACACAATCGACGGCTCTTCAGGAGTTGCTAATCCAGCAATGGATCCAATTTATGATGAGCCGACGACGACTACTAGCGTGCCTTTGTAAGCACAAGAAAGTGAGTACGAACTTATGTACTCATTCGTTTCGGAAGAAACAGGTACGTTAA
>AY686864 ATGAAGCCAACTACTTTGTTTGCTGGCACACACATAACTATGACTACTGTATACCATATAACAGTGTCACAGATACAATTGTCGTTACTGAAGGTGACGGCATTTCAACACCAAAACTCAAAGAAGACTACCAAATTGGTGGTTATTCTGAGGATAGGCACTCAGGTGTTAAAGACTATGTCGTTGTACATGGCTATTTCACCGAAGTTTACTACCAGCTTGAGTCTACACAAATTACTACAGACACTGGTATTGAAAATGCTACATTCTTCATCTTTAACAAGCTTGTTAAAGACCCACCGAATGTGCAAATACACACAATCGACGGCTCTTCAGGAGTTGCTAATCCAGCAATGGATCCAATTTATGATGAGCCGACGACGACTACTAGCGTGCCTTTGTAAGCACAAGAAAGTGAGTACGAACTTATGTACTCATTCGTTTCGGAAGAAACAGGTACGTTAA
>FJ959407 ATGAAGCCAACTACTTTGTTTGCTGGCACACACATAACTATGACTACTGTATACCATATAACAGTGTCACAGATACAATTGTCGTTACTGAAGGTGACGGCATTTCAACACCAAAACTCAAAGAAGACTACCAAATTGGTGGTTATTCTGAGGATAGGCACTCAGGTGTTAAAGACTATGTCGTTGTACATGGCTATTTCACCGAAGTTTACTACCAGCTTGAGTCTACACAAATTACTACAGACACTGGTATTGAAAATGCTACATTCTTCATCTTTAACAAGCTTGTTAAAGACCCACCGAATGTGCAAATACACACAATCGACGGCTCTTCAGGAGTTGCTAATCCAGCAATGGATCCAATTTATGATGAGCCGACGACGACTACTAGCGTGCCTTTGTAAGCACAAGAAAGTGAGTACGAACTTATGTACTCATTCGTTTCGGAAGAAACAGGTACGTTAA

human
>DQ497008 ATGATGCCAACTACTTTGTTTGCTGGCACACACATAACTATGACTACTGTATACCATATAACAGTGTCACAGATACAATTGTCGTTACTGAAGGTGACGGCATTTCAACACCAAAACTCAAAGAAGACTACCAAATTGGTGGTTATTCTGAGGATAGGCACTCAGGTGTTAAAGACTATGTCGTTGTACATGGCTATTTCACCGAAGTTTACTACCAGCTTGAGTCTACACAAATTACTACAGACACTGGTATTGAAAATGCTACATTCTTCATCTTTAACAAGCTTGTTAAAGACCCACCGAATGTGCAAATACACACAATCGACGGCTCTTCAGGAGTTGCTAATCCAGCAATGGATCCAATTTATGATGAGCCGACGACGACTACTAGCGTGCCTTTGTAAGCACAAGAAAGTGAGTACGAACTTATGTACTCATTCGTTTCGGAAGAAACAGGTACGTTAA
